# Supplementary material for: A Simple and Efficient CRISPR Technique for Protein Tagging
Source: Cells. 2020 Dec 5;9(12):2618. doi: 10.3390/cells9122618 (PMC7762194; doi:10.3390/cells9122618)
Supplement: Supplementary file 1 [file cells-09-02618-s001.zip]

Archive with 2 entries (2 files):
- Supplementary data.pdf
- Supplementary video.avi
